# Supplementary material for: Hepatic Arterial Infusion Chemotherapy with Oxaliplatin Plus Raltitrexed as an Alternative Option in Advanced Hepatocellular Carcinoma Patients with Failure of, or Unsuitability for, Transarterial Chemoembolization
Source: Medicina (Kaunas). 2022 Sep 24;58(10):1343. doi: 10.3390/medicina58101343 (PMC9607605; doi:10.3390/medicina58101343)
Supplement: Supplementary file 1 [file medicina-58-01343-s001.zip]

Archive with 1 entries (1 files):
- medicina-1866425-supplementary.xlsx
