# Supplementary material for: Hepatic Arterial Infusion Chemotherapy with Oxaliplatin Plus Raltitrexed as an Alternative Option in Advanced Hepatocellular Carcinoma Patients with Failure of, or Unsuitability for, Transarterial Chemoembolization
Source: Medicina (Kaunas). 2022 Sep 24;58(10):1343. doi: 10.3390/medicina58101343 (PMC9607605; doi:10.3390/medicina58101343)
Supplement: Supplementary file 1 [file medicina-58-01343-s001.zip › medicina-1866425-supplementary.xlsx]

## Sheet: Sheet1
supplementary Table S1. Univariate and Multivariate Analyses of Prognostic Factors for TTP of 35 patients （* P＜0.05 was considered to be statistically significant）
	Univariate Analysis				Multivariate Analysis
	HR	95%CI		P value	HR	95%CI	P value
Gender（M/F）	0.379	0.046~3.100		0.365
Age(＜50 vs ≥50 )	1.017	0.974~1.061		0.448
Etiology (HBC vs HCV vs unknown)	2.193	0.075~64.439		0.649
TB (umol/L)	1.052	0.983~1.125		0.143
Albumin(g/L)	0.939	0.864·1.02		0.136
ALBI-grade	2.503	0.909~6.891		0.076
ALT(U/L)	1.01	0.988~1.033		0.374
AST(U/L)	1.009	1.001~1.017		0.036*	1.006	0.997~1.015	0.219
ALP(U/L)	1.004	0.999~1.009		0.46
GGT(U/L)	1.002	0.998~1.005		0.377
WBC(*10^9/L)	0.809	0.563~1.16		0.249
PLT(*10^9/L)	0.992	0.98~1.004		0.182
Neu(*10^9/L)	0.912	0.62~1.341		0.639
L(*10^9/L)	0.644	0.224~1.852		0.414
NLR	1.061	0.818~1.378		0.655
PLR	1.002	0.993~1.01		0.697
IL-6	0.995	0.972~1.018		0.67
IL-8	1.005	1~1.011		0.062
IL-2R	1.001	1~1.002		0.05
TNF	1.935	0.708~5.289		0.198
AFP (＜400mg/L, ≥400mg/L)	1.298	0.503~3.346		0.589
PIVKA-II (＜400 mAU/ml, ≥400 mAU/ml)	1.536	0.402~5.869		0.53
Tumor size(mm)	1.007	0.997~1.017		0.162
Tumor number（1~3/＞3）	1.636	0.471~5.684		0.439
Tumor thrombus (yes, no)	1.503	0.586~3.855		0.397
Extrahepatic metastasis	0.921	0.347~2.447		0.869
Previous TACE times（1~2 /＞2）	1.018	0.375~2.766		0.972
Previous TKIs lines (1st/＞2nd)	1.059	0.428~2.623		0.901
ECOG (0/1)	0.815	0.328~2.026		0.66
Child pugh(A/B）	0.876	0.113~6.779		0.899
Times of HAIC（1，2/＞2）	0.607	0.32~1.15		0.126
Later-line treatment
TACE (0, ≥1)	0.219	0.05~0.964		0.045*	0.535	0.177~1.616	0.268
Anti-PD-1（yes，no）	0.363	0.113~0.996		0.049*	0.765	397~1.474	0.424
TBIL, total bilirubin; ALT, alanine aminotransferase; AST aspartate aminotrans-ferase; ALP, alkaline phosphatase; GGT, ɣ-glutamyl transpeptidase; WBC, white blood cell count; Neu, neutrophil cell count; PLT, platelet count; L, lymphocyte cell count; NLR, neutrophil-lymphocyte ratio; PLR, platelet-lymphocyte ratio; IL-6, interleukin-6; IL-8, interleukin-8; TNF, tumour necrosis factor; IL-2R, inter…

## Sheet: Sheet2
	Univariate Analysis				Multivariate Analysis
	HR	95%CI	P value		HR	95%CI	P value
Gender（M/F）	0.545	0.21-1.414	0.212
Age(＜50 vs ≥50 )	0.61	0.257-1.452	0.081
Etiology (HBC vs HCV vs unknown)	0.128	0.013-1.286	0.173
TB (umol/L)	1.066	1.014-1.121	0.007*		1.076	0.978-1.185	0.134
Albumin(g/L)	0.879	0.800-0.966	0.013*		1.013	0.822-1.248	0.905
ALBI-grade	2.71	1.105-6.647	0.029*		2.982	0.259-33.046	0.385
ALT(U/L)	1.024	0.999-1.049	0.059
AST(U/L)	1.018	1.009-1.026	＜0.001*		1.019	0.998-1.040	0.082
ALP(U/L)	1.008	1.003-1.014	0.093
GGT(U/L)	1.004	1.001-1.008	0.027*		0.997	0.988-1.007	0.554
WBC(×10^9/L)	0.996	0.795-1.248	0.971
PLT(×10^9/L)	0.997	0.989-1.005	0.437
Neu(×10^9/L)	1.094	0.791-1.512	0.558
L(×10^9/L)	0.541	0.391-1.637	0.113
NLR	1.094	0.853-1.403	0.48
PLR	0.999	0.993-1.006	0.867
IL-6	1.01	0.985-1.035	0.444
IL-8	1.008	1.002-1.014	0.007*		0.998	0.986-1.009	0.689
IL-2R	1.001	1-1.002	0.142
TNF	1.004	0.996-1.013	0.284
AFP (＜400mg/L, ≥400mg/L)	2.242	0.924-5.439	0.741
PIVKA-II (＜400 mAU/ml, ≥400 mAU/ml)	2.286	0.668-7.828	0.001*		0.554	0.095-3.236	0.512
Tumor size(mm)	1.01	1-1.02	0.04*		1.01	0.992-1.028	0.28
Tumor number（1-3/＞3）	1.739	0.634-4.766	0.282
Tumor thrombus (yes, no)	1.15	0.469-2.819	0.759
Extrahepatic metastasis	1.2	0.508-2.837	0.677
TACE times（1-2 /＞2）	1.115	0.461-2.696	0.809
TKIs lines (1st/＞2nd)	1.395	0.590-3.3	0.449
ECOG (0/1)	0.632	0.268-1.491	0.295
Child-Pugh class (A/B）	3.318	0.404-27.279	0.264
Times of HAIC（1，2/＞2）	0.722	0.449-1.161	0.179
Later-line treatment
TACE (0, ≥1)	1.395	0.590-3.300	0.449
Anti-PD-1（yes，no）	0.329	0.135-0.802	0.014*		0.267	0.075-0.953	0.042*
